# Supplementary material for: Clear cell stromal tumor of the lung with multinucleated giant cells: a report of a case with YAP1-TFE3 fusion
Source: Diagn Pathol. 2023 Jan 27;18:9. doi: 10.1186/s13000-023-01304-0 (PMC9881279; doi:10.1186/s13000-023-01304-0)
Supplement: Supplementary file 1 — Additional file 1: Table 1. List of antibodies. [file 13000_2023_1304_MOESM1_ESM.xlsx]

## Sheet: List1
Table 1. List of antibodies
Antibody	Clone	Dilution	Producer	Platform	Detection
Anti-vimentin	V9	1:100	Dako, Glostrup, Denmark	PT-link (Agilent, Santa Clara, CA, USA)	EnVision FLEX (Agilent)
Ki-67	MIB-1	1:100	Dako, Glostrup, Denmark	Ventana BenchMark ULTRA (Roche, Basel, Switzerland)	OptiView
Phospho-Histone H3		1:100	Biocare Medical, Pacheco, CA, USA	Ventana BenchMark ULTRA (Roche, Basel, Switzerland)	OptiView
Anti-IFITM1		1:400	Abcam, Cambridge, UK	PT-link (Agilent, Santa Clara, CA, USA)	EnVision FLEX (Agilent)
TFE3	DFM-37	1:100	DSC Immunoline, Hamburk, GE	PT-link (Agilent, Santa Clara, CA, USA)	EnVision FLEX (Agilent)
calponin	CALP	1:400	Dako, Glostrup, Denmark	PT-link (Agilent, Santa Clara, CA, USA)	EnVision FLEX (Agilent)
Caldesmon	h-CD	1:100	Dako, Glostrup, Denmark	PT-link (Agilent, Santa Clara, CA, USA)	EnVision FLEX (Agilent)
Fli-1	G146-222	1:300	Bio Sb, Santa Barbara, CA, USA	Ventana BenchMark ULTRA (Roche, Basel, Switzerland)	OptiView
PAX8		1:50	Cell Marque, Rocklin, CA, USA	PT-link (Agilent, Santa Clara, CA, USA)	EnVision FLEX (Agilent)
Cytokeratin	AE1/AE3	1:200	Dako, Glostrup, Denmark	PT-link (Agilent, Santa Clara, CA, USA)	EnVision FLEX (Agilent)
TTF-1	SPT24	1:200	Biocare Medical, Pacheco, CA, USA	Ventana BenchMark ULTRA (Roche, Basel, Switzerland)	OptiView
p40(M)		1:100	Biocare Medical, Pacheco, CA, USA	Ventana BenchMark ULTRA (Roche, Basel, Switzerland)	OptiView
INSM1	A-8	1:500	Santa Cruz Biotechnology, Dallas, TX, USA	PT-link (Agilent, Santa Clara, CA, USA)	EnVision FLEX (Agilent)
CD10	56C6	1:50	Novocastra, Leica Biosystems, Wetzlar, Germany	Ventana BenchMark ULTRA (Roche, Basel, Switzerland)	OptiView
chromogranin A	LK2H10	1:800	Zytomed systems, Berlin, Germany	PT-link (Agilent, Santa Clara, CA, USA)	EnVision FLEX (Agilent)
synaptophysin	DAK-SYNAP	1:100	Dako, Glostrup, Denmark	PT-link (Agilent, Santa Clara, CA, USA)	EnVision FLEX (Agilent)
CD45	2B11+PD7/26	1:200	Dako, Glostrup, Denmark	PT-link (Agilent, Santa Clara, CA, USA)	EnVision FLEX (Agilent)
melan A	A103	1:25	Novocastra, Leica Biosystems, Wetzlar, Germany	PT-link (Agilent, Santa Clara, CA, USA)	EnVision FLEX (Agilent)
HMB45	HMB45	1:100	Dako, Glostrup, Denmark	PT-link (Agilent, Santa Clara, CA, USA)	EnVision FLEX (Agilent)
ALK	D5F3	1:100	Cell Signaling Technology, Danvers, MA, USA	Ventana BenchMark ULTRA (Roche, Basel, Switzerland)	OptiView
desmin	D33	1:200	Dako, Glostrup, Denmark	Ventana BenchMark ULTRA (Roche, Basel, Switzerland)	OptiView
NKX2.2	EP336	1:50	Cell Marque, Rocklin, CA, USA	PT-link (Agilent, Santa Clara, CA, USA)	EnVision FLEX (Agilent)
NKX2.2	EP336	1:50	Cell Marque, Rocklin, CA, USA	PT-link (Agilent, Santa Clara, CA, USA)	EnVision FLEX (Agilent)
CD99	EPR3097Y	1:200	DSC Immunoline, Hamburk, GE	Ventana BenchMark ULTRA (Roche, Basel, Switzerland)	OptiView
CD34	Q BEND10	1:100	Dako, Glostrup, Denmark	PT-link (Agilent, Santa Clara, CA, USA)	EnVision FLEX (Agilent)
ERG	EP 111	1:400	Dako, Glostrup, Denmark	PT-link (Agilent, Santa Clara, CA, USA)	EnVision FLEX (Agilent)
STAT 6	EP 325	1:200	Bio Sb, Santa Barbara, CA, USA	PT-link (Agilent, Santa Clara, CA, USA)	EnVision FLEX (Agilent)
CD163	10D6	1:400	Novocastra, Leica Biosystems, Wetzlar, Germany	PT-link (Agilent, Santa Clara, CA, USA)	EnVision FLEX (Agilent)
CD68	KP1	01:50:00	Dako, Glostrup, Denmark	PT-link (Agilent, Santa Clara, CA, USA)	EnVision FLEX (Agilent)
CD68	PGM1	01:50:00	Dako, Glostrup, Denmark	PT-link (Agilent, Santa Clara, CA, USA)	EnVision FLEX (Agilent)
